# Supplementary material for: ﻿Taxonomy and phylogeny of Panus (Polyporales, Panaceae) in China and its relationship with allies
Source: MycoKeys. 2024 May 31;105:267–94. doi: 10.3897/mycokeys.105.121025 (PMC11161681; doi:10.3897/mycokeys.105.121025)
Supplement: XML Treatment for Panus minisporus [file mycokeys.105.121025-treatment1.xml]

<!DOCTYPE tp:taxon-treatment
  PUBLIC "-//TaxonX//DTD Taxonomic Treatment Publishing DTD v0 20100105//EN" "tax-treatment-NSO.dtd">
<tp:taxon-treatment xmlns:tp="http://www.plazi.org/taxpub"><tp:treatment-meta><kwd-group><label>Taxon classification</label><kwd>
                <named-content content-type="kingdom">Fungi</named-content>
              </kwd><kwd>
                <named-content content-type="order">Polyporales</named-content>
              </kwd><kwd>
                <named-content content-type="family">Panaceae</named-content>
              </kwd></kwd-group><mixed-citation publication-type="journal"><person-group><name><surname>Yue</surname><given-names>Lei</given-names></name><name><surname>Chen</surname><given-names>Junliang</given-names></name><name><surname>Tuo</surname><given-names>Yonglan</given-names></name><name><surname>Qi</surname><given-names>Zhengxiang</given-names></name><name><surname>Liu</surname><given-names>Yajie</given-names></name><name><surname>He</surname><given-names>Xiao Lan</given-names></name><name><surname>Zhang</surname><given-names>Bo</given-names></name><name><surname>Hu</surname><given-names>Jiajun</given-names></name><name><surname>Li</surname><given-names>Yu</given-names></name></person-group><article-title>﻿Taxonomy and phylogeny of <italic><tp:taxon-name><tp:taxon-name-part taxon-name-part-type="genus" reg="Panus">Panus</tp:taxon-name-part></tp:taxon-name></italic> (<tp:taxon-name><tp:taxon-name-part taxon-name-part-type="order">Polyporales</tp:taxon-name-part></tp:taxon-name>, <tp:taxon-name><tp:taxon-name-part taxon-name-part-type="family">Panaceae</tp:taxon-name-part></tp:taxon-name>) in China and its relationship with allies</article-title><source>MycoKeys</source><day>31</day><month>05</month><year>2024</year><volume>105</volume><fpage>267</fpage><lpage>294</lpage><pub-id pub-id-type="doi">10.3897/mycokeys.105.121025</pub-id></mixed-citation></tp:treatment-meta><tp:nomenclature><label>﻿</label><tp:taxon-name>
              <object-id xmlns:xlink="http://www.w3.org/1999/xlink" content-type="arpha" xlink:type="simple">45244E56-4B89-501D-A33B-111D391F48AA</object-id>
              <tp:taxon-name-part taxon-name-part-type="genus" reg="Panus">Panus</tp:taxon-name-part>
              <tp:taxon-name-part taxon-name-part-type="species" reg="minisporus">minisporus</tp:taxon-name-part>
              <object-id xmlns:xlink="http://www.w3.org/1999/xlink" xlink:type="simple">Fungal Names: FN 571875</object-id>
            </tp:taxon-name><tp:taxon-authority>L. Yue, J.J. Hu, B. Zhang &amp; Y. Li</tp:taxon-authority><tp:taxon-status xmlns:xlink="http://www.w3.org/1999/xlink" xlink:type="simple">sp. nov.</tp:taxon-status><xref ref-type="fig" rid="F2">Figs 2</xref><xref ref-type="fig" rid="F3">, 3</xref></tp:nomenclature><tp:treatment-sec sec-type="etymology" id="SECID0E6PCI"><title>Etymology.</title><p>The epithet ‘<tp:taxon-name><tp:taxon-name-part taxon-name-part-type="genus" reg="Panus"/><tp:taxon-name-part taxon-name-part-type="species" reg="minisporus">minisporus</tp:taxon-name-part></tp:taxon-name>’ refers to the small basidiospores of the new species.</p></tp:treatment-sec><tp:treatment-sec sec-type="diagnosis" id="SECID0EOQCI"><title>Diagnosis.</title><p>This species is distinguished from closed species by the cyathiform or flared and reddish-brown (N<sub>60</sub>Y<sub>90</sub>M<sub>60</sub>) pileus, white or dirty white (N<sub>00</sub>Y<sub>10-20</sub>M<sub>00-10</sub>) lamellae with cross-veins and two tiers of lamellulae, slender stipe, smaller basidiospores, wider generative hyphae and absence of sclerocystidia.</p></tp:treatment-sec><tp:treatment-sec sec-type="Holotype" id="SECID0EARCI"><title>Holotype.</title><p>China. Guizhou Province: Qiannan Buyi and Miao Autonomous Prefecture, Libo County, Maolan National Nature Reserve, <named-content xmlns:xlink="http://www.w3.org/1999/xlink" content-type="dwc:verbatimCoordinates" xlink:type="simple"><named-content content-type="geo-json" specific-use="{&#34;type&#34;:&#34;Point&#34;,&#34;coordinates&#34;:[108.080000,25.320000]}" id="NCID0EJRCI" xlink:type="simple">25.32°N, 108.08°E</named-content></named-content>, 8 August 2017, Jiajun Hu, FJAU67792 (GenBank accession no.: <abbrev xmlns:xlink="http://www.w3.org/1999/xlink" xlink:title="Internal transcribed spacer" id="ABBRID0EORCI" xlink:type="simple">ITS</abbrev>: <ext-link xmlns:xlink="http://www.w3.org/1999/xlink" ext-link-type="gen" xlink:href="PP273980" xlink:type="simple">PP273980</ext-link>, <ext-link xmlns:xlink="http://www.w3.org/1999/xlink" ext-link-type="gen" xlink:href="PP273981" xlink:type="simple">PP273981</ext-link>, <ext-link xmlns:xlink="http://www.w3.org/1999/xlink" ext-link-type="gen" xlink:href="PP273982" xlink:type="simple">PP273982</ext-link>; <abbrev xmlns:xlink="http://www.w3.org/1999/xlink" xlink:title="large subunit nuclear ribosomal RNA gene" id="ABBRID0EBSCI" xlink:type="simple">nLSU</abbrev>: <ext-link xmlns:xlink="http://www.w3.org/1999/xlink" ext-link-type="gen" xlink:href="PP273970" xlink:type="simple">PP273970</ext-link>, <ext-link xmlns:xlink="http://www.w3.org/1999/xlink" ext-link-type="gen" xlink:href="PP273971" xlink:type="simple">PP273971</ext-link>, <ext-link xmlns:xlink="http://www.w3.org/1999/xlink" ext-link-type="gen" xlink:href="PP273972" xlink:type="simple">PP273972</ext-link>; <italic><abbrev xmlns:xlink="http://www.w3.org/1999/xlink" xlink:title="translation elongation factor 1-α gene" id="ABBRID0EVSCI" xlink:type="simple">tef-1α</abbrev></italic>: <ext-link xmlns:xlink="http://www.w3.org/1999/xlink" ext-link-type="gen" xlink:href="PP590550" xlink:type="simple">PP590550</ext-link>, <ext-link xmlns:xlink="http://www.w3.org/1999/xlink" ext-link-type="gen" xlink:href="PP590551" xlink:type="simple">PP590551</ext-link>, <ext-link xmlns:xlink="http://www.w3.org/1999/xlink" ext-link-type="gen" xlink:href="PP590552" xlink:type="simple">PP590552</ext-link>).</p></tp:treatment-sec><tp:treatment-sec sec-type="description" id="SECID0EITCI"><title>Description.</title><p>Basidiomata solitary, large. Pileus 2.5–6.5 cm in diameter, thin, coriaceous, applanate, cyathiform or flared, reddish-brown (N<sub>60</sub>Y<sub>90</sub>M<sub>60</sub>), darker at the centre, covered with reddish-brown (N<sub>60</sub>Y<sub>90</sub>M<sub>60</sub>) puberulent, stripe dense and slender, radially parallel distributed, margin integer and ciliate slightly dense. Lamellae decurrent, crowded, white or dirty white (N<sub>00</sub>Y<sub>10-20</sub>M<sub>00-10</sub>), with cross-veins and two tiers of lamellulae, edge entire. Stipe 4.4–9 × 0.2–0.5 cm, inverted clavate, central, solid, coriaceous, surface reddish-brown (N<sub>60</sub>Y<sub>90</sub>M<sub>60</sub>) or more often darker, with dense velutinus, slightly expanded at the base. Pseudosclerotium absent. Context thin, up to 1 mm thick, white (N<sub>00</sub>Y<sub>10</sub>M<sub>00</sub>), coriaceous, consisting of a dimitic hyphal system with skeletal hyphae.</p><fig id="F2" position="float" orientation="portrait"><object-id xmlns:xlink="http://www.w3.org/1999/xlink" content-type="doi" xlink:type="simple">10.3897/mycokeys.105.121025.figure2</object-id><object-id xmlns:xlink="http://www.w3.org/1999/xlink" content-type="arpha" xlink:type="simple">1E194354-9124-512B-B53E-672092FCE014</object-id><label>Figure 2.</label><caption><p>Habitat of <italic><tp:taxon-name><tp:taxon-name-part taxon-name-part-type="genus" reg="Panus">Panus</tp:taxon-name-part><tp:taxon-name-part taxon-name-part-type="species" reg="minisporus">minisporus</tp:taxon-name-part></tp:taxon-name></italic> (FJAU67792, holotype) <bold>A</bold> basidiocarp <bold>B</bold> pileus <bold>C</bold> lamellae <bold>D</bold> stipe. Scale bars: 1 cm.</p></caption><graphic xmlns:xlink="http://www.w3.org/1999/xlink" xlink:href="mycokeys-105-267-g002.jpg" position="float" orientation="portrait" xlink:type="simple" id="oo_1060261.jpg"><uri content-type="original_file" xlink:type="simple">https://binary.pensoft.net/fig/1060261</uri></graphic></fig><p>Generative hyphae 3–5(7) μm diameter, cylindrical, not inflated, hyaline, thin-walled, frequently branched, with prominent clamp connections. Skeletal hyphae 2–3 μm diameter, sinuous cylindrical, hyaline, with a thick-walled and continuous lumen, unbranched. Basidiospores 4.5–5(5.5) × 2.5-3 μm (n = 40, lm = 5 μm, wm = 3 μm, Q = 1.5–1.83, q = 1.67), ellipsoid to oblong, smooth, hyaline, thin-walled. Basidia (16)19–26 × 5–6 μm, clavate or elongated, bearing 4 sterigmata. Lamella-edge sterile, with small cheilocystidia. Cheilocystidia crowded, 16–22 × 5–6 μm, with median constriction, nodulose-clavate, fusoid, irregular, hyaline, thin-walled. Sclerocystidia absent. Hymenophoral trama irregular, radiate construction, hyaline, similar in structure to the context. Pileipellis on epicutis, made up of thick-walled generative hyphae, 3–5.5(7) μm diameter, occasionally bunched, not inflated, light brown. Stipitipellis similar to pileipellis.</p><fig id="F3" position="float" orientation="portrait"><object-id xmlns:xlink="http://www.w3.org/1999/xlink" content-type="doi" xlink:type="simple">10.3897/mycokeys.105.121025.figure3</object-id><object-id xmlns:xlink="http://www.w3.org/1999/xlink" content-type="arpha" xlink:type="simple">2CD91BBF-1CE7-54AC-B4C5-E270F190DE3B</object-id><label>Figure 3.</label><caption><p>Microscopic characteristics of <italic><tp:taxon-name><tp:taxon-name-part taxon-name-part-type="genus" reg="Panus">Panus</tp:taxon-name-part><tp:taxon-name-part taxon-name-part-type="species" reg="minisporus">minisporus</tp:taxon-name-part></tp:taxon-name></italic> (FJAU67792, holotype) <bold>A</bold> basidiospores <bold>B</bold> cheilocystidia <bold>C</bold> basidia <bold>D</bold> generative hyphae of context <bold>E</bold> pileipellis hyphae <bold>F</bold> skeletal hyphae of context. Scale bars: 10 μm.</p></caption><graphic xmlns:xlink="http://www.w3.org/1999/xlink" xlink:href="mycokeys-105-267-g003.jpg" position="float" orientation="portrait" xlink:type="simple" id="oo_1060262.jpg"><uri content-type="original_file" xlink:type="simple">https://binary.pensoft.net/fig/1060262</uri></graphic></fig></tp:treatment-sec><tp:treatment-sec sec-type="ecology" id="SECID0E1WCI"><title>Ecology.</title><p>Solitary on rotten wood in broad-leaved forest.</p></tp:treatment-sec><tp:treatment-sec sec-type="distribution" id="SECID0E6WCI"><title>Distribution.</title><p>China (Guizhou Province).</p></tp:treatment-sec><tp:treatment-sec sec-type="notes" id="SECID0EEXCI"><title>Notes.</title><p>This species is characterised by the reddish-brown pileus and stipe, white or dirty white lamellae with cross-veins and two tiers of lamellulae, slender stipe, smaller basidiospores and absence of sclerocystidia.</p><p><italic><tp:taxon-name><tp:taxon-name-part taxon-name-part-type="genus" reg="Panus">Panus</tp:taxon-name-part><tp:taxon-name-part taxon-name-part-type="species" reg="minisporus">minisporus</tp:taxon-name-part></tp:taxon-name></italic> is close to <italic><tp:taxon-name><tp:taxon-name-part taxon-name-part-type="genus" reg="Panus">P.</tp:taxon-name-part><tp:taxon-name-part taxon-name-part-type="species" reg="velutinus">velutinus</tp:taxon-name-part></tp:taxon-name></italic> and <italic><tp:taxon-name><tp:taxon-name-part taxon-name-part-type="genus" reg="Panus">P.</tp:taxon-name-part><tp:taxon-name-part taxon-name-part-type="species" reg="similis">similis</tp:taxon-name-part></tp:taxon-name></italic> in morphology, because of the velutinate pileus and slender stipe. However, the pileus and stipe of <italic><tp:taxon-name><tp:taxon-name-part taxon-name-part-type="genus" reg="Panus">P.</tp:taxon-name-part><tp:taxon-name-part taxon-name-part-type="species" reg="minisporus">minisporus</tp:taxon-name-part></tp:taxon-name></italic> are both reddish-brown, which is different from the pale greyish-cinnamon to rufous or tawny-brown tints of <italic><tp:taxon-name><tp:taxon-name-part taxon-name-part-type="genus" reg="Panus">P.</tp:taxon-name-part><tp:taxon-name-part taxon-name-part-type="species" reg="velutinus">velutinus</tp:taxon-name-part></tp:taxon-name></italic> and the cinnamon-brown to dark chestnut-brown, with violaceous or purplish tints of <italic><tp:taxon-name><tp:taxon-name-part taxon-name-part-type="genus" reg="Panus">P.</tp:taxon-name-part><tp:taxon-name-part taxon-name-part-type="species" reg="similis">similis</tp:taxon-name-part></tp:taxon-name></italic>. Meanwhile, the lamellae of <italic><tp:taxon-name><tp:taxon-name-part taxon-name-part-type="genus" reg="Panus">P.</tp:taxon-name-part><tp:taxon-name-part taxon-name-part-type="species" reg="minisporus">minisporus</tp:taxon-name-part></tp:taxon-name></italic> are white or dirty white, with cross-veins and two tiers of lamellulae, but the lamellae of <italic><tp:taxon-name><tp:taxon-name-part taxon-name-part-type="genus" reg="Panus">P.</tp:taxon-name-part><tp:taxon-name-part taxon-name-part-type="species" reg="velutinus">velutinus</tp:taxon-name-part></tp:taxon-name></italic> and <italic><tp:taxon-name><tp:taxon-name-part taxon-name-part-type="genus" reg="Panus">P.</tp:taxon-name-part><tp:taxon-name-part taxon-name-part-type="species" reg="similis">similis</tp:taxon-name-part></tp:taxon-name></italic> have no cross-veins and with 3 or 4 and 5 tiers of lamellulae, respectively. In addition, the pseudosclerotium of <italic><tp:taxon-name><tp:taxon-name-part taxon-name-part-type="genus" reg="Panus">P.</tp:taxon-name-part><tp:taxon-name-part taxon-name-part-type="species" reg="minisporus">minisporus</tp:taxon-name-part></tp:taxon-name></italic> is absent, but <italic><tp:taxon-name><tp:taxon-name-part taxon-name-part-type="genus" reg="Panus">P.</tp:taxon-name-part><tp:taxon-name-part taxon-name-part-type="species" reg="velutinus">velutinus</tp:taxon-name-part></tp:taxon-name></italic> and <italic><tp:taxon-name><tp:taxon-name-part taxon-name-part-type="genus" reg="Panus">P.</tp:taxon-name-part><tp:taxon-name-part taxon-name-part-type="species" reg="similis">similis</tp:taxon-name-part></tp:taxon-name></italic> often have distinct pseudosclerotium. In terms of micromorphology, <italic><tp:taxon-name><tp:taxon-name-part taxon-name-part-type="genus" reg="Panus">P.</tp:taxon-name-part><tp:taxon-name-part taxon-name-part-type="species" reg="minisporus">minisporus</tp:taxon-name-part></tp:taxon-name></italic> has smaller spores and Q values, wider generative hyphae and absent sclerocystidia, all of which can be distinguished from <italic><tp:taxon-name><tp:taxon-name-part taxon-name-part-type="genus" reg="Panus">P.</tp:taxon-name-part><tp:taxon-name-part taxon-name-part-type="species" reg="velutinus">velutinus</tp:taxon-name-part></tp:taxon-name></italic> and <italic><tp:taxon-name><tp:taxon-name-part taxon-name-part-type="genus" reg="Panus">P.</tp:taxon-name-part><tp:taxon-name-part taxon-name-part-type="species" reg="similis">similis</tp:taxon-name-part></tp:taxon-name></italic>.</p></tp:treatment-sec></tp:taxon-treatment>
