# Supplementary material for: ﻿Taxonomy and phylogeny of Panus (Polyporales, Panaceae) in China and its relationship with allies
Source: MycoKeys. 2024 May 31;105:267–94. doi: 10.3897/mycokeys.105.121025 (PMC11161681; doi:10.3897/mycokeys.105.121025)
Supplement: XML Treatment for Panus baishanzuensis [file mycokeys.105.121025-treatment2.xml]

<!DOCTYPE tp:taxon-treatment
  PUBLIC "-//TaxonX//DTD Taxonomic Treatment Publishing DTD v0 20100105//EN" "tax-treatment-NSO.dtd">
<tp:taxon-treatment xmlns:tp="http://www.plazi.org/taxpub"><tp:treatment-meta><kwd-group><label>Taxon classification</label><kwd>
                <named-content content-type="kingdom">Fungi</named-content>
              </kwd><kwd>
                <named-content content-type="order">Polyporales</named-content>
              </kwd><kwd>
                <named-content content-type="family">Panaceae</named-content>
              </kwd></kwd-group><mixed-citation publication-type="journal"><person-group><name><surname>Yue</surname><given-names>Lei</given-names></name><name><surname>Chen</surname><given-names>Junliang</given-names></name><name><surname>Tuo</surname><given-names>Yonglan</given-names></name><name><surname>Qi</surname><given-names>Zhengxiang</given-names></name><name><surname>Liu</surname><given-names>Yajie</given-names></name><name><surname>He</surname><given-names>Xiao Lan</given-names></name><name><surname>Zhang</surname><given-names>Bo</given-names></name><name><surname>Hu</surname><given-names>Jiajun</given-names></name><name><surname>Li</surname><given-names>Yu</given-names></name></person-group><article-title>﻿Taxonomy and phylogeny of <italic><tp:taxon-name><tp:taxon-name-part taxon-name-part-type="genus" reg="Panus">Panus</tp:taxon-name-part></tp:taxon-name></italic> (<tp:taxon-name><tp:taxon-name-part taxon-name-part-type="order">Polyporales</tp:taxon-name-part></tp:taxon-name>, <tp:taxon-name><tp:taxon-name-part taxon-name-part-type="family">Panaceae</tp:taxon-name-part></tp:taxon-name>) in China and its relationship with allies</article-title><source>MycoKeys</source><day>31</day><month>05</month><year>2024</year><volume>105</volume><fpage>267</fpage><lpage>294</lpage><pub-id pub-id-type="doi">10.3897/mycokeys.105.121025</pub-id></mixed-citation></tp:treatment-meta><tp:nomenclature><label>﻿</label><tp:taxon-name>
              <object-id xmlns:xlink="http://www.w3.org/1999/xlink" content-type="arpha" xlink:type="simple">82F40A3A-3129-507D-9BFF-E9E3CB875B5D</object-id>
              <tp:taxon-name-part taxon-name-part-type="genus" reg="Panus">Panus</tp:taxon-name-part>
              <tp:taxon-name-part taxon-name-part-type="species" reg="baishanzuensis">baishanzuensis</tp:taxon-name-part>
              <object-id xmlns:xlink="http://www.w3.org/1999/xlink" xlink:type="simple">Fungal Names: FN 571876</object-id>
            </tp:taxon-name><tp:taxon-authority>L. Yue, B. Zhang &amp; Y. Li</tp:taxon-authority><tp:taxon-status xmlns:xlink="http://www.w3.org/1999/xlink" xlink:type="simple">sp. nov.</tp:taxon-status><xref ref-type="fig" rid="F4">Figs 4</xref><xref ref-type="fig" rid="F5">, 5</xref></tp:nomenclature><tp:treatment-sec sec-type="etymology" id="SECID0EB5CI"><title>Etymology.</title><p>The epithet ‘<tp:taxon-name><tp:taxon-name-part taxon-name-part-type="genus" reg="Panus"/><tp:taxon-name-part taxon-name-part-type="species" reg="baishanzuensis">baishanzuensis</tp:taxon-name-part></tp:taxon-name>’ refers to the type locality, Baishanzu National Park, of this species.</p></tp:treatment-sec><tp:treatment-sec sec-type="diagnosis" id="SECID0EQ5CI"><title>Diagnosis.</title><p>This species differs from closely-related species by pileus with concentric darker zones, crowded lamellae with cross-veins, shorter stipe, lack of pseudosclerotium, longer basidiospores, greater Q values, diverse and shorter cheilocystidia and smaller sclerocystidia.</p></tp:treatment-sec><tp:treatment-sec sec-type="Holotype" id="SECID0EV5CI"><title>Holotype.</title><p>China. Zhejiang Province: Lishui City, Qingyuan County, Baishanzu National Park, <named-content xmlns:xlink="http://www.w3.org/1999/xlink" content-type="dwc:verbatimCoordinates" xlink:type="simple"><named-content content-type="geo-json" specific-use="{&#34;type&#34;:&#34;Point&#34;,&#34;coordinates&#34;:[118.920000,27.620000]}" id="NCID0E55CI" xlink:type="simple">27.62°N, 118.92°E</named-content></named-content>, 28 July 2023, Yingkun Yang &amp; Lei Yue, FJAU67794 (GenBank accession no.: <abbrev xmlns:xlink="http://www.w3.org/1999/xlink" xlink:title="Internal transcribed spacer" id="ABBRID0ED6CI" xlink:type="simple">ITS</abbrev>: <ext-link xmlns:xlink="http://www.w3.org/1999/xlink" ext-link-type="gen" xlink:href="PP273985" xlink:type="simple">PP273985</ext-link>, <ext-link xmlns:xlink="http://www.w3.org/1999/xlink" ext-link-type="gen" xlink:href="PP273986" xlink:type="simple">PP273986</ext-link>, <ext-link xmlns:xlink="http://www.w3.org/1999/xlink" ext-link-type="gen" xlink:href="PP273987" xlink:type="simple">PP273987</ext-link>; <abbrev xmlns:xlink="http://www.w3.org/1999/xlink" xlink:title="large subunit nuclear ribosomal RNA gene" id="ABBRID0EW6CI" xlink:type="simple">nLSU</abbrev>: <ext-link xmlns:xlink="http://www.w3.org/1999/xlink" ext-link-type="gen" xlink:href="PP273975" xlink:type="simple">PP273975</ext-link>, <ext-link xmlns:xlink="http://www.w3.org/1999/xlink" ext-link-type="gen" xlink:href="PP273976" xlink:type="simple">PP273976</ext-link>, <ext-link xmlns:xlink="http://www.w3.org/1999/xlink" ext-link-type="gen" xlink:href="PP273977" xlink:type="simple">PP273977</ext-link>; <italic><abbrev xmlns:xlink="http://www.w3.org/1999/xlink" xlink:title="translation elongation factor 1-α gene" id="ABBRID0EKADI" xlink:type="simple">tef-1α</abbrev></italic>: <ext-link xmlns:xlink="http://www.w3.org/1999/xlink" ext-link-type="gen" xlink:href="PP590553" xlink:type="simple">PP590553</ext-link>, <ext-link xmlns:xlink="http://www.w3.org/1999/xlink" ext-link-type="gen" xlink:href="PP590554" xlink:type="simple">PP590554</ext-link>, <ext-link xmlns:xlink="http://www.w3.org/1999/xlink" ext-link-type="gen" xlink:href="PP590555" xlink:type="simple">PP590555</ext-link>).</p></tp:treatment-sec><tp:treatment-sec sec-type="description" id="SECID0E4ADI"><title>Description.</title><p>Basidiomata solitary, medium. Pileus 6–6.8 cm in diameter, thin, coriaceous, infundibuliformis or flared, ochre-brown (N<sub>70</sub>Y<sub>99</sub>M<sub>60</sub>), with concentric darker zones, densely covered with brown (N<sub>50</sub>Y<sub>80</sub>M<sub>30</sub>) farinaceus pilosus, stripe dense and slender, radially parallel distributed, margin sinuatus. Lamellae decurrent, crowded, pale yellow (A<sub>60</sub>M<sub>00</sub>C<sub>00</sub>), with cross-veins and six tiers of lamellulae, edge entire. Stipe 2.3–3.1 × 0.3–0.6 cm, short clavate, excentric, solid, coriaceous, surface concolorous with the pileus or more often darker, with densely velutinus, slightly expanded at the apex. Pseudosclerotium absent. Context thin, up to 1 mm thick, white (N<sub>00</sub>Y<sub>10</sub>M<sub>00</sub>), coriaceous, consisting of a dimitic hyphal system with skeletal hyphae.</p><fig id="F4" position="float" orientation="portrait"><object-id xmlns:xlink="http://www.w3.org/1999/xlink" content-type="doi" xlink:type="simple">10.3897/mycokeys.105.121025.figure4</object-id><object-id xmlns:xlink="http://www.w3.org/1999/xlink" content-type="arpha" xlink:type="simple">75CE236E-7689-566D-A7D3-B12EA6CD4BE2</object-id><label>Figure 4.</label><caption><p>Habitat of <italic><tp:taxon-name><tp:taxon-name-part taxon-name-part-type="genus" reg="Panus">Panus</tp:taxon-name-part><tp:taxon-name-part taxon-name-part-type="species" reg="baishanzuensis">baishanzuensis</tp:taxon-name-part></tp:taxon-name></italic> (FJAU67794, holotype) <bold>A</bold> basidiocarp
                
                <bold>B</bold> pileus<bold>C</bold> lamellae <bold>D, E</bold> stipe. Scale bars: 1 cm.</p></caption><graphic xmlns:xlink="http://www.w3.org/1999/xlink" xlink:href="mycokeys-105-267-g004.jpg" position="float" orientation="portrait" xlink:type="simple" id="oo_1060263.jpg"><uri content-type="original_file" xlink:type="simple">https://binary.pensoft.net/fig/1060263</uri></graphic></fig><p>Generative hyphae 2–3 μm diameter, cylindrical, not inflated, hyaline, thin-walled, frequently branched, with prominent clamp connections. Skeletal hyphae 2–3 μm diameter, sinuous cylindrical, hyaline, with a thick-walled and continuous lumen, unbranched. Basidiospores 7–8(9) × 3–3.5 μm (n = 40, lm = 7.6 μm, wm = 3.07 μm, Q = 2.14–2.67, q = 2.48), cylindrical, smooth, hyaline, thin-walled. Basidia (16)20–25 × 5.5–7 μm, clavate or elongated, bearing four sterigmata. Lamella-edge sterile, with short cheilocystidia. Cheilocystidia crowded, (12)14–19 × (5.5)6–7(8) μm, with median constriction, ellipsoid or utriform and apical protrusion, hyaline, thin-walled. Sclerocystidia abundant, (16.5)19–24 × (5)5.5–6.5(7) μm, clavate to irregularly fusoid, with a thickened wall, hyaline. Hymenophoral trama irregular, radiate construction, hyaline, similar with context. Pileipellis epicutis, made up of thick-walled generative hyphae, 3–5 μm diameter, occasionally brunched, not inflated, light brown. Stipitipellis similar to pileipellis.</p><fig id="F5" position="float" orientation="portrait"><object-id xmlns:xlink="http://www.w3.org/1999/xlink" content-type="doi" xlink:type="simple">10.3897/mycokeys.105.121025.figure5</object-id><object-id xmlns:xlink="http://www.w3.org/1999/xlink" content-type="arpha" xlink:type="simple">435051B6-8853-5B82-A0AE-601DEC5095E0</object-id><label>Figure 5.</label><caption><p>Microscopic characteristics of <italic><tp:taxon-name><tp:taxon-name-part taxon-name-part-type="genus" reg="Panus">Panus</tp:taxon-name-part><tp:taxon-name-part taxon-name-part-type="species" reg="baishanzuensis">baishanzuensis</tp:taxon-name-part></tp:taxon-name></italic> (FJAU67794, holotype) <bold>A</bold> basidia <bold>B</bold> basidiospores <bold>C</bold> sclerocystidia <bold>D</bold> cheilocystidia <bold>E</bold> pileipellis hyphae <bold>F</bold> generative hyphae of context <bold>G</bold> skeletal hyphae of context. Scale bars: 10 μm.</p></caption><graphic xmlns:xlink="http://www.w3.org/1999/xlink" xlink:href="mycokeys-105-267-g005.jpg" position="float" orientation="portrait" xlink:type="simple" id="oo_1060264.jpg"><uri content-type="original_file" xlink:type="simple">https://binary.pensoft.net/fig/1060264</uri></graphic></fig></tp:treatment-sec><tp:treatment-sec sec-type="ecology" id="SECID0ENEDI"><title>Ecology.</title><p>Solitary on rotten wood in broad-leaved forest.</p></tp:treatment-sec><tp:treatment-sec sec-type="distribution" id="SECID0ESEDI"><title>Distribution.</title><p>China (Zhejiang Province).</p></tp:treatment-sec><tp:treatment-sec sec-type="notes" id="SECID0EXEDI"><title>Notes.</title><p>This species is characterised by the concentric darker zones pileus, decurrent lamellae with cross-veins, shorter stipe, longer basidiospores, diverse and shorter cheilocystidia and smaller sclerocystidia.</p><p><italic><tp:taxon-name><tp:taxon-name-part taxon-name-part-type="genus" reg="Panus">Panus</tp:taxon-name-part><tp:taxon-name-part taxon-name-part-type="species" reg="baishanzuensis">baishanzuensis</tp:taxon-name-part></tp:taxon-name></italic> is close to <italic><tp:taxon-name><tp:taxon-name-part taxon-name-part-type="genus" reg="Panus">P.</tp:taxon-name-part><tp:taxon-name-part taxon-name-part-type="species" reg="similis">similis</tp:taxon-name-part></tp:taxon-name></italic> and <italic><tp:taxon-name><tp:taxon-name-part taxon-name-part-type="genus" reg="Panus">P.</tp:taxon-name-part><tp:taxon-name-part taxon-name-part-type="species" reg="velutinus">velutinus</tp:taxon-name-part></tp:taxon-name></italic> in morphology, because of the similar pileus and lamellae. However, the pileus of <italic><tp:taxon-name><tp:taxon-name-part taxon-name-part-type="genus" reg="Panus">P.</tp:taxon-name-part><tp:taxon-name-part taxon-name-part-type="species" reg="velutinus">velutinus</tp:taxon-name-part></tp:taxon-name> and <tp:taxon-name><tp:taxon-name-part taxon-name-part-type="genus" reg="Panus">P.</tp:taxon-name-part><tp:taxon-name-part taxon-name-part-type="species" reg="similis">similis</tp:taxon-name-part></tp:taxon-name></italic> without concentric darker zones distinguished them from <italic><tp:taxon-name><tp:taxon-name-part taxon-name-part-type="genus" reg="Panus">P.</tp:taxon-name-part><tp:taxon-name-part taxon-name-part-type="species" reg="baishanzuensis">baishanzuensis</tp:taxon-name-part></tp:taxon-name></italic>. Meanwhile, the stipe of <italic><tp:taxon-name><tp:taxon-name-part taxon-name-part-type="genus" reg="Panus">P.</tp:taxon-name-part><tp:taxon-name-part taxon-name-part-type="species" reg="baishanzuensis">baishanzuensis</tp:taxon-name-part></tp:taxon-name></italic> is extremely short, while the stipe of <italic><tp:taxon-name><tp:taxon-name-part taxon-name-part-type="genus" reg="Panus">P.</tp:taxon-name-part><tp:taxon-name-part taxon-name-part-type="species" reg="velutinus">velutinus</tp:taxon-name-part></tp:taxon-name></italic> and <italic><tp:taxon-name><tp:taxon-name-part taxon-name-part-type="genus" reg="Panus">P.</tp:taxon-name-part><tp:taxon-name-part taxon-name-part-type="species" reg="similis">similis</tp:taxon-name-part></tp:taxon-name></italic> is long and slender. In addition, the lamellae of <italic><tp:taxon-name><tp:taxon-name-part taxon-name-part-type="genus" reg="Panus">P.</tp:taxon-name-part><tp:taxon-name-part taxon-name-part-type="species" reg="baishanzuensis">baishanzuensis</tp:taxon-name-part></tp:taxon-name></italic> have cross-veins with six tiers of lamellulae, but <italic><tp:taxon-name><tp:taxon-name-part taxon-name-part-type="genus" reg="Panus">P.</tp:taxon-name-part><tp:taxon-name-part taxon-name-part-type="species" reg="velutinus">velutinus</tp:taxon-name-part></tp:taxon-name></italic> and <italic><tp:taxon-name><tp:taxon-name-part taxon-name-part-type="genus" reg="Panus">P.</tp:taxon-name-part><tp:taxon-name-part taxon-name-part-type="species" reg="similis">similis</tp:taxon-name-part></tp:taxon-name></italic> have no cross-veins and with three or four and five tiers of lamellulae. At the same time, <italic><tp:taxon-name><tp:taxon-name-part taxon-name-part-type="genus" reg="Panus">P.</tp:taxon-name-part><tp:taxon-name-part taxon-name-part-type="species" reg="velutinus">velutinus</tp:taxon-name-part></tp:taxon-name></italic> and <italic><tp:taxon-name><tp:taxon-name-part taxon-name-part-type="genus" reg="Panus">P.</tp:taxon-name-part><tp:taxon-name-part taxon-name-part-type="species" reg="similis">similis</tp:taxon-name-part></tp:taxon-name></italic> both have pseudosclerotia, while the pseudosclerotium of <italic><tp:taxon-name><tp:taxon-name-part taxon-name-part-type="genus" reg="Panus">P.</tp:taxon-name-part><tp:taxon-name-part taxon-name-part-type="species" reg="baishanzuensis">baishanzuensis</tp:taxon-name-part></tp:taxon-name></italic> is absent. Lastly and most importantly, <italic><tp:taxon-name><tp:taxon-name-part taxon-name-part-type="genus" reg="Panus">P.</tp:taxon-name-part><tp:taxon-name-part taxon-name-part-type="species" reg="baishanzuensis">baishanzuensis</tp:taxon-name-part></tp:taxon-name></italic> has longer basidiospores, graeter Q values, shorter cheilocystidia and smaller sclerocystidia than <italic><tp:taxon-name><tp:taxon-name-part taxon-name-part-type="genus" reg="Panus">P.</tp:taxon-name-part><tp:taxon-name-part taxon-name-part-type="species" reg="similis">similis</tp:taxon-name-part></tp:taxon-name></italic> and <italic><tp:taxon-name><tp:taxon-name-part taxon-name-part-type="genus" reg="Panus">P.</tp:taxon-name-part><tp:taxon-name-part taxon-name-part-type="species" reg="velutinus">velutinus</tp:taxon-name-part></tp:taxon-name></italic>.</p></tp:treatment-sec></tp:taxon-treatment>
