# Supplementary material for: ﻿Taxonomy and phylogeny of Panus (Polyporales, Panaceae) in China and its relationship with allies
Source: MycoKeys. 2024 May 31;105:267–94. doi: 10.3897/mycokeys.105.121025 (PMC11161681; doi:10.3897/mycokeys.105.121025)
Supplement: XML Treatment for Panus similis [file mycokeys.105.121025-treatment3.xml]

<!DOCTYPE tp:taxon-treatment
  PUBLIC "-//TaxonX//DTD Taxonomic Treatment Publishing DTD v0 20100105//EN" "tax-treatment-NSO.dtd">
<tp:taxon-treatment xmlns:tp="http://www.plazi.org/taxpub"><tp:treatment-meta><kwd-group><label>Taxon classification</label><kwd>
                <named-content content-type="kingdom">Fungi</named-content>
              </kwd><kwd>
                <named-content content-type="order">Polyporales</named-content>
              </kwd><kwd>
                <named-content content-type="family">Panaceae</named-content>
              </kwd></kwd-group><mixed-citation publication-type="journal"><person-group><name><surname>Yue</surname><given-names>Lei</given-names></name><name><surname>Chen</surname><given-names>Junliang</given-names></name><name><surname>Tuo</surname><given-names>Yonglan</given-names></name><name><surname>Qi</surname><given-names>Zhengxiang</given-names></name><name><surname>Liu</surname><given-names>Yajie</given-names></name><name><surname>He</surname><given-names>Xiao Lan</given-names></name><name><surname>Zhang</surname><given-names>Bo</given-names></name><name><surname>Hu</surname><given-names>Jiajun</given-names></name><name><surname>Li</surname><given-names>Yu</given-names></name></person-group><article-title>﻿Taxonomy and phylogeny of <italic><tp:taxon-name><tp:taxon-name-part taxon-name-part-type="genus" reg="Panus">Panus</tp:taxon-name-part></tp:taxon-name></italic> (<tp:taxon-name><tp:taxon-name-part taxon-name-part-type="order">Polyporales</tp:taxon-name-part></tp:taxon-name>, <tp:taxon-name><tp:taxon-name-part taxon-name-part-type="family">Panaceae</tp:taxon-name-part></tp:taxon-name>) in China and its relationship with allies</article-title><source>MycoKeys</source><day>31</day><month>05</month><year>2024</year><volume>105</volume><fpage>267</fpage><lpage>294</lpage><pub-id pub-id-type="doi">10.3897/mycokeys.105.121025</pub-id></mixed-citation></tp:treatment-meta><tp:nomenclature><label>﻿</label><tp:taxon-name>
              <object-id xmlns:xlink="http://www.w3.org/1999/xlink" content-type="arpha" xlink:type="simple">852E6E08-E428-59FF-9806-2A0720E2DDF3</object-id>
              <tp:taxon-name-part taxon-name-part-type="genus" reg="Panus">Panus</tp:taxon-name-part>
              <tp:taxon-name-part taxon-name-part-type="species" reg="similis">similis</tp:taxon-name-part>
            </tp:taxon-name><tp:taxon-authority>(Berk. &amp; Broome) T.W. May &amp; A.E. Wood, Mycotaxon 54: 148 (1995)</tp:taxon-authority><xref ref-type="fig" rid="F6">Figs 6</xref><xref ref-type="fig" rid="F7">, 7</xref></tp:nomenclature><tp:treatment-sec sec-type="description" id="SECID0EUMDI"><title>Description.</title><p>Basidiomata solitary, medium to large. Pileus 3–5.5 cm in diameter, thin, coriaceous, infundibuliform to cyathiform, cinnamon-brown or pale brown (N<sub>50</sub>Y<sub>40-60</sub>M<sub>20-40</sub>), glabrous, radially plicate-sulcate with striae extending almost to the centre, without concentric zones; margin curved, ciliate not apparent. Lamellae decurrent, crowded, neither furcate nor anatomosing, buff or pale brown (N<sub>10</sub>A<sub>50-60</sub>M<sub>10-20</sub>), with five tiers of lamellulae, edge entire. Stipe 7.5–9 × 0.35–0.9 cm, clavate, central, solid, coriaceous, surface chestnut brown, with velutinus, slightly expanded at base. Pseudosclerotium slightly small, irregular. Context thin, up to 1 mm thick, white (N<sub>00</sub>Y<sub>10</sub>M<sub>00</sub>), coriaceous, consisting of a dimitic hyphal system with skeletal hyphae.</p><p>Generative hyphae 3–5.5 μm wide, cylindrical, not inflated, hyaline, thin-walled, frequently branched, with prominent clamp connections. Skeletal hyphae 2–3 μm diameter, sinuous cylindrical, with hyaline or pale brown thick-walled and continuous lumen, unbranched. Basidiospores 5.5–7 × 3–3.5 μm (n = 40, lm = 6.24 μm, wm = 3.03 μm, Q = 1.57–2.33, q = 2.06), cylindrical, smooth, hyaline, thin-walled. Basidia (18)20–25 × (4)5–6 μm, clavate, cylindrical, bearing four sterigmata. Lamella-edge sterile, with smaller cheilocystidia. Cheilocystidia crowded, (13)14–21 × 5.5–7 μm, nodulose-clavate, irregular, hyaline, thin-walled. Sclerocystidia abundant, 21(22)–32(35) × 5–6(6.5) μm, clavate to irregularly fusoid, with a thick, hyaline or brownish wall. Hymenophoral trama irregular, of radiate construction, hyaline, similar to context. Pileipellis epicutis, made up of thick-walled generative hyphae, 5–6.5 μm wide, occasionally bunched, not inflated, light brown. Stipitipellis similar to pileipellis.</p><fig id="F6" position="float" orientation="portrait"><object-id xmlns:xlink="http://www.w3.org/1999/xlink" content-type="doi" xlink:type="simple">10.3897/mycokeys.105.121025.figure6</object-id><object-id xmlns:xlink="http://www.w3.org/1999/xlink" content-type="arpha" xlink:type="simple">8C1DCE4A-E1A8-588A-8FD5-8CAA3641F278</object-id><label>Figure 6.</label><caption><p>Habitat of <italic><tp:taxon-name><tp:taxon-name-part taxon-name-part-type="genus" reg="Panus">Panus</tp:taxon-name-part><tp:taxon-name-part taxon-name-part-type="species" reg="similis">similis</tp:taxon-name-part></tp:taxon-name></italic> (FJAU67793) <bold>A</bold> basidiocarps
                
                <bold>B</bold> pileus <bold>C</bold> lamellae <bold>D</bold> stipe. Scale bars: 1 cm.</p></caption><graphic xmlns:xlink="http://www.w3.org/1999/xlink" xlink:href="mycokeys-105-267-g006.jpg" position="float" orientation="portrait" xlink:type="simple" id="oo_1060265.jpg"><uri content-type="original_file" xlink:type="simple">https://binary.pensoft.net/fig/1060265</uri></graphic></fig></tp:treatment-sec><tp:treatment-sec sec-type="ecology" id="SECID0EXODI"><title>Ecology.</title><p>Solitary on rotten wood in broad-leaved forest.</p></tp:treatment-sec><tp:treatment-sec sec-type="distribution" id="SECID0E3ODI"><title>Distribution.</title><p>Angola, Australia, Brunei, China, Congo, India, Ivory Coast, Kenya, Malay Peninsula, Papua New Guinea, Philippines, Sabah, Sarawak, Sri Lanka, Tanzania, Thailand, Uganda, Vietnam, Zanzibar.</p><fig id="F7" position="float" orientation="portrait"><object-id xmlns:xlink="http://www.w3.org/1999/xlink" content-type="doi" xlink:type="simple">10.3897/mycokeys.105.121025.figure7</object-id><object-id xmlns:xlink="http://www.w3.org/1999/xlink" content-type="arpha" xlink:type="simple">E0B711A0-E64C-53D3-98D1-E477F007CA12</object-id><label>Figure 7.</label><caption><p>Microscopic characteristics of <italic><tp:taxon-name><tp:taxon-name-part taxon-name-part-type="genus" reg="Panus">Panus</tp:taxon-name-part><tp:taxon-name-part taxon-name-part-type="species" reg="similis">similis</tp:taxon-name-part></tp:taxon-name></italic> (FJAU67793) <bold>A</bold> basidia
                
                <bold>B</bold> basidiospores <bold>C</bold> cheilocystidia <bold>D</bold> sclerocystidia <bold>E</bold> pileipellis hyphae <bold>F</bold> skeletal hyphae of context <bold>G</bold> generative hyphae of context. Scale bars: 10 μm.</p></caption><graphic xmlns:xlink="http://www.w3.org/1999/xlink" xlink:href="mycokeys-105-267-g007.jpg" position="float" orientation="portrait" xlink:type="simple" id="oo_1060266.jpg"><uri content-type="original_file" xlink:type="simple">https://binary.pensoft.net/fig/1060266</uri></graphic></fig></tp:treatment-sec><tp:treatment-sec sec-type="Specimen examined" id="SECID0EIQDI"><title>Specimen examined.</title><p>China. Zhejiang Province: Lishui City, Qingyuan County, Baishanzu National Park, <named-content xmlns:xlink="http://www.w3.org/1999/xlink" content-type="dwc:verbatimCoordinates" xlink:type="simple"><named-content content-type="geo-json" specific-use="{&#34;type&#34;:&#34;Point&#34;,&#34;coordinates&#34;:[118.920000,27.620000]}" id="NCID0ERQDI" xlink:type="simple">27.62°N, 118.92°E</named-content></named-content>, 28 July 2023, Yingkun Yang &amp; Lei Yue, FJAU67793.</p></tp:treatment-sec><tp:treatment-sec sec-type="notes" id="SECID0EWQDI"><title>Notes.</title><p>This species was originally described by <xref ref-type="bibr" rid="B4">Berkeley and Broome (1873)</xref> as <italic><tp:taxon-name><tp:taxon-name-part taxon-name-part-type="genus" reg="Lentinus">Lentinus</tp:taxon-name-part><tp:taxon-name-part taxon-name-part-type="species" reg="similis">similis</tp:taxon-name-part></tp:taxon-name></italic> Berk. &amp; Broome, then it was treated as <tp:taxon-name><tp:taxon-name-part taxon-name-part-type="genus" reg="Panus">Panus</tp:taxon-name-part><tp:taxon-name-part taxon-name-part-type="species" reg="fulvus">fulvus</tp:taxon-name-part><tp:taxon-name-part taxon-name-part-type="infraspecific-rank">var.</tp:taxon-name-part><tp:taxon-name-part taxon-name-part-type="variety" reg="similis">similis</tp:taxon-name-part></tp:taxon-name> (Berk. &amp; Broome) Corner (<xref ref-type="bibr" rid="B8">Corner 1981</xref>). However, <xref ref-type="bibr" rid="B56">Pegler (1983)</xref> disagreed with Corner and still accepted it as a member of <italic><tp:taxon-name><tp:taxon-name-part taxon-name-part-type="genus" reg="Lentinus">Lentinus</tp:taxon-name-part></tp:taxon-name></italic>. Until 1995, it was first raised to a species rank as <italic><tp:taxon-name><tp:taxon-name-part taxon-name-part-type="genus" reg="Panus">P.</tp:taxon-name-part><tp:taxon-name-part taxon-name-part-type="species" reg="similis">similis</tp:taxon-name-part></tp:taxon-name></italic> (<xref ref-type="bibr" rid="B46">May and Wood 1995</xref>).</p><p>Based on morphological research, there are some differences between our collected specimen and the original description.</p><p>Our specimen has distinct plicate-sulcate similar to the original description; however, its pseudosclerotium is smaller, whereas the original is very large. In addition, its hyphae structure is the same as that of the original description, but its spores are larger and its cheilocystidia are smaller compared to the latter.</p><p>Before this study, this species was not recorded from Zhejiang Province, China; thus it is the first report of <italic><tp:taxon-name><tp:taxon-name-part taxon-name-part-type="genus" reg="Panus">P.</tp:taxon-name-part><tp:taxon-name-part taxon-name-part-type="species" reg="similis">similis</tp:taxon-name-part></tp:taxon-name></italic> from Zhejiang Province.</p></tp:treatment-sec><ref-list><ref id="B4"><mixed-citation xmlns:xlink="http://www.w3.org/1999/xlink" xlink:type="simple"><person-group><name name-style="western"><surname>Berkeley</surname><given-names>MJ</given-names></name><name name-style="western"><surname>Broome</surname><given-names>CE</given-names></name></person-group> (<year>1873</year>) <article-title>Enumeration of the <tp:taxon-name><tp:taxon-name-part taxon-name-part-type="kingdom">Fungi</tp:taxon-name-part></tp:taxon-name> of Ceylon. Part II., containing the remainder of the <tp:taxon-name><tp:taxon-name-part taxon-name-part-type="class">Hymenomycetes</tp:taxon-name-part></tp:taxon-name>, with the remaining established tribes of <tp:taxon-name><tp:taxon-name-part taxon-name-part-type="kingdom">Fungi</tp:taxon-name-part></tp:taxon-name> (Continued.).</article-title><source>Journal of the Linnean Society of London, Botany</source><volume>14</volume>(<issue>74</issue>): <fpage>65</fpage>–<lpage>140</lpage>. <ext-link xlink:href="10.1111/j.1095-8339.1873.tb00302.x" ext-link-type="doi" xlink:type="simple">https://doi.org/10.1111/j.1095-8339.1873.tb00302.x</ext-link></mixed-citation></ref><ref id="B8"><mixed-citation xmlns:xlink="http://www.w3.org/1999/xlink" xlink:type="simple"><person-group><name name-style="western"><surname>Corner</surname><given-names>EJH</given-names></name></person-group> (<year>1981</year>) <article-title>The agaric genera <italic><tp:taxon-name><tp:taxon-name-part taxon-name-part-type="genus">Lentinus</tp:taxon-name-part></tp:taxon-name></italic>, <italic><tp:taxon-name><tp:taxon-name-part taxon-name-part-type="genus">Panus</tp:taxon-name-part></tp:taxon-name></italic>, and <italic><tp:taxon-name><tp:taxon-name-part taxon-name-part-type="genus">Pleurotus</tp:taxon-name-part></tp:taxon-name></italic> with particular reference to Malaysian species.</article-title><source>Beihefte zur Nova Hedwigia</source><volume>69</volume>: <fpage>1</fpage>–<lpage>169</lpage>.</mixed-citation></ref><ref id="B56"><mixed-citation xmlns:xlink="http://www.w3.org/1999/xlink" xlink:type="simple"><person-group><name name-style="western"><surname>Pegler</surname><given-names>DN</given-names></name></person-group> (<year>1983</year>) The genus <italic><tp:taxon-name><tp:taxon-name-part taxon-name-part-type="genus">Lentinus</tp:taxon-name-part></tp:taxon-name></italic>, a world monograph. Kew Bulletin Additional Series: London, Britain.</mixed-citation></ref><ref id="B46"><mixed-citation xmlns:xlink="http://www.w3.org/1999/xlink" xlink:type="simple"><person-group><name name-style="western"><surname>May</surname><given-names>TW</given-names></name><name name-style="western"><surname>Wood</surname><given-names>AE</given-names></name></person-group> (<year>1995</year>) <article-title>Nomenclatural notes on Australian macrofungi.</article-title><source>Mycotaxon</source><volume>54</volume>: <fpage>147</fpage>–<lpage>150</lpage>.</mixed-citation></ref></ref-list></tp:taxon-treatment>
