# Supplementary material for: ﻿Taxonomy and phylogeny of Panus (Polyporales, Panaceae) in China and its relationship with allies
Source: MycoKeys. 2024 May 31;105:267–94. doi: 10.3897/mycokeys.105.121025 (PMC11161681; doi:10.3897/mycokeys.105.121025)
Supplement: XML Treatment for Panus conchatus [file mycokeys.105.121025-treatment4.xml]

<!DOCTYPE tp:taxon-treatment
  PUBLIC "-//TaxonX//DTD Taxonomic Treatment Publishing DTD v0 20100105//EN" "tax-treatment-NSO.dtd">
<tp:taxon-treatment xmlns:tp="http://www.plazi.org/taxpub"><tp:treatment-meta><kwd-group><label>Taxon classification</label><kwd>
                <named-content content-type="kingdom">Fungi</named-content>
              </kwd><kwd>
                <named-content content-type="order">Polyporales</named-content>
              </kwd><kwd>
                <named-content content-type="family">Panaceae</named-content>
              </kwd></kwd-group><mixed-citation publication-type="journal"><person-group><name><surname>Yue</surname><given-names>Lei</given-names></name><name><surname>Chen</surname><given-names>Junliang</given-names></name><name><surname>Tuo</surname><given-names>Yonglan</given-names></name><name><surname>Qi</surname><given-names>Zhengxiang</given-names></name><name><surname>Liu</surname><given-names>Yajie</given-names></name><name><surname>He</surname><given-names>Xiao Lan</given-names></name><name><surname>Zhang</surname><given-names>Bo</given-names></name><name><surname>Hu</surname><given-names>Jiajun</given-names></name><name><surname>Li</surname><given-names>Yu</given-names></name></person-group><article-title>﻿Taxonomy and phylogeny of <italic><tp:taxon-name><tp:taxon-name-part taxon-name-part-type="genus" reg="Panus">Panus</tp:taxon-name-part></tp:taxon-name></italic> (<tp:taxon-name><tp:taxon-name-part taxon-name-part-type="order">Polyporales</tp:taxon-name-part></tp:taxon-name>, <tp:taxon-name><tp:taxon-name-part taxon-name-part-type="family">Panaceae</tp:taxon-name-part></tp:taxon-name>) in China and its relationship with allies</article-title><source>MycoKeys</source><day>31</day><month>05</month><year>2024</year><volume>105</volume><fpage>267</fpage><lpage>294</lpage><pub-id pub-id-type="doi">10.3897/mycokeys.105.121025</pub-id></mixed-citation></tp:treatment-meta><tp:nomenclature><label>﻿</label><tp:taxon-name>
              <object-id xmlns:xlink="http://www.w3.org/1999/xlink" content-type="arpha" xlink:type="simple">C39B33AC-A359-5FFE-8269-6A91F82B7C29</object-id>
              <tp:taxon-name-part taxon-name-part-type="genus" reg="Panus">Panus</tp:taxon-name-part>
              <tp:taxon-name-part taxon-name-part-type="species" reg="conchatus">conchatus</tp:taxon-name-part>
            </tp:taxon-name><tp:taxon-authority>(Bull.) Fr., Epicr. Syst. mycol. (Upsaliae): 396 (1838) [1836–1838]</tp:taxon-authority><xref ref-type="fig" rid="F8">Fig. 8A, B</xref></tp:nomenclature><tp:treatment-sec sec-type="ecology" id="SECID0ESUDI"><title>Ecology.</title><p>Solitary on rotten wood.</p></tp:treatment-sec><tp:treatment-sec sec-type="distribution" id="SECID0EXUDI"><title>Distribution.</title><p>Austria, Belgium, Bulgaria, China, Denmark, Eire, England, Estonia, Germany, India, Norway, Philippines, Russia, Scotland, Sri Lanka, Sweden and Wales.</p></tp:treatment-sec><tp:treatment-sec sec-type="material" id="SECID0E3UDI"><title>Specimens examined.</title><p>China. Jilin Province: Baishan City, Fusong County, Quanyang Town, 4 July 2019, Bo Zhang &amp; Jiajun Hu, FJAU67795; Baishan City, Fusong County, Quanyang Town, 4 July 2019, Bo Zhang &amp; Jiajun Hu, FJAU67797; Baishan City, Fusong County, Quanyang Town, 4 July 2019, Bo Zhang &amp; Jiajun Hu, FJAU67798; Dunhua City, Hancongling Scenic Area, 5 July 2019, Bo Zhang &amp; Jiajun Hu, FJAU67799; Sichuan Province: Ganzi Tibetan Autonomous Prefecture, Jiulong County, Baitai Mountain, 16 July 2023, Xiaolan He, SAAS4904.</p></tp:treatment-sec><tp:treatment-sec sec-type="notes" id="SECID0EBVDI"><title>Notes.</title><p><italic><tp:taxon-name><tp:taxon-name-part taxon-name-part-type="genus" reg="Panus">Panus</tp:taxon-name-part></tp:taxon-name></italic> is typified as this species and is widely distributed worldwide. It is recorded from Hainan, Hunan, Inner Mongolia etc. from China (<xref ref-type="bibr" rid="B38">Li and Bau 2014</xref>).</p><p>The appearance of this species is varied. The stipe is easily influenced by the environment, from short to long. Additionally, when aged, due to the appearance of skeletal hyphae, it becomes tough from the soft flesh.</p><fig id="F8" position="float" orientation="portrait"><object-id xmlns:xlink="http://www.w3.org/1999/xlink" content-type="doi" xlink:type="simple">10.3897/mycokeys.105.121025.figure8</object-id><object-id xmlns:xlink="http://www.w3.org/1999/xlink" content-type="arpha" xlink:type="simple">009D3865-86D6-5B35-9A6A-7B3DC272B2A0</object-id><label>Figure 8.</label><caption><p>Habitat of <italic><tp:taxon-name><tp:taxon-name-part taxon-name-part-type="genus" reg="Panus">Panus</tp:taxon-name-part></tp:taxon-name></italic> common species <bold>A, B</bold><italic><tp:taxon-name><tp:taxon-name-part taxon-name-part-type="genus" reg="Panus">Panus</tp:taxon-name-part><tp:taxon-name-part taxon-name-part-type="species" reg="conchatus">conchatus</tp:taxon-name-part></tp:taxon-name></italic><bold>C</bold><italic><tp:taxon-name><tp:taxon-name-part taxon-name-part-type="genus" reg="Panus">Panus</tp:taxon-name-part><tp:taxon-name-part taxon-name-part-type="species" reg="neostrigosus">neostrigosus</tp:taxon-name-part></tp:taxon-name></italic><bold>D</bold><italic><tp:taxon-name><tp:taxon-name-part taxon-name-part-type="genus" reg="Panus">Panus</tp:taxon-name-part><tp:taxon-name-part taxon-name-part-type="species" reg="rudis">rudis</tp:taxon-name-part></tp:taxon-name></italic>. Scale bars: 1 cm.</p></caption><graphic xmlns:xlink="http://www.w3.org/1999/xlink" xlink:href="mycokeys-105-267-g008.jpg" position="float" orientation="portrait" xlink:type="simple" id="oo_1060267.jpg"><uri content-type="original_file" xlink:type="simple">https://binary.pensoft.net/fig/1060267</uri></graphic></fig></tp:treatment-sec><ref-list><ref id="B38"><mixed-citation xmlns:xlink="http://www.w3.org/1999/xlink" xlink:type="simple"><person-group><name name-style="western"><surname>Li</surname><given-names>Y</given-names></name><name name-style="western"><surname>Bau</surname><given-names>T</given-names></name></person-group> (<year>2014</year>) Flora fungorum sinicorum. 45. Pleurotoid-Lentioned fungi. Science Press, Beijing, China.</mixed-citation></ref></ref-list></tp:taxon-treatment>
