# Supplementary material for: ﻿Taxonomy and phylogeny of Panus (Polyporales, Panaceae) in China and its relationship with allies
Source: MycoKeys. 2024 May 31;105:267–94. doi: 10.3897/mycokeys.105.121025 (PMC11161681; doi:10.3897/mycokeys.105.121025)
Supplement: XML Treatment for Panus neostrigosus [file mycokeys.105.121025-treatment5.xml]

<!DOCTYPE tp:taxon-treatment
  PUBLIC "-//TaxonX//DTD Taxonomic Treatment Publishing DTD v0 20100105//EN" "tax-treatment-NSO.dtd">
<tp:taxon-treatment xmlns:tp="http://www.plazi.org/taxpub"><tp:treatment-meta><kwd-group><label>Taxon classification</label><kwd>
                <named-content content-type="kingdom">Fungi</named-content>
              </kwd><kwd>
                <named-content content-type="order">Polyporales</named-content>
              </kwd><kwd>
                <named-content content-type="family">Panaceae</named-content>
              </kwd></kwd-group><mixed-citation publication-type="journal"><person-group><name><surname>Yue</surname><given-names>Lei</given-names></name><name><surname>Chen</surname><given-names>Junliang</given-names></name><name><surname>Tuo</surname><given-names>Yonglan</given-names></name><name><surname>Qi</surname><given-names>Zhengxiang</given-names></name><name><surname>Liu</surname><given-names>Yajie</given-names></name><name><surname>He</surname><given-names>Xiao Lan</given-names></name><name><surname>Zhang</surname><given-names>Bo</given-names></name><name><surname>Hu</surname><given-names>Jiajun</given-names></name><name><surname>Li</surname><given-names>Yu</given-names></name></person-group><article-title>﻿Taxonomy and phylogeny of <italic><tp:taxon-name><tp:taxon-name-part taxon-name-part-type="genus" reg="Panus">Panus</tp:taxon-name-part></tp:taxon-name></italic> (<tp:taxon-name><tp:taxon-name-part taxon-name-part-type="order">Polyporales</tp:taxon-name-part></tp:taxon-name>, <tp:taxon-name><tp:taxon-name-part taxon-name-part-type="family">Panaceae</tp:taxon-name-part></tp:taxon-name>) in China and its relationship with allies</article-title><source>MycoKeys</source><day>31</day><month>05</month><year>2024</year><volume>105</volume><fpage>267</fpage><lpage>294</lpage><pub-id pub-id-type="doi">10.3897/mycokeys.105.121025</pub-id></mixed-citation></tp:treatment-meta><tp:nomenclature><label>﻿</label><tp:taxon-name>
              <object-id xmlns:xlink="http://www.w3.org/1999/xlink" content-type="arpha" xlink:type="simple">7DBE188F-FC38-5E17-938F-AC26F82F1E5A</object-id>
              <tp:taxon-name-part taxon-name-part-type="genus" reg="Panus">Panus</tp:taxon-name-part>
              <tp:taxon-name-part taxon-name-part-type="species" reg="neostrigosus">neostrigosus</tp:taxon-name-part>
            </tp:taxon-name><tp:taxon-authority>Drechsler-Santos &amp; Wartchow, J. Torrey bot. Soc. 139(4): 438 (2012)</tp:taxon-authority><xref ref-type="fig" rid="F8">Fig. 8C</xref></tp:nomenclature><tp:treatment-sec sec-type="ecology" id="SECID0EZYDI"><title>Ecology.</title><p>Solitary on rotten wood.</p></tp:treatment-sec><tp:treatment-sec sec-type="distribution" id="SECID0E5YDI"><title>Distribution.</title><p>Argentina, Aru, Australia, Austria, Brazil, Bulgaria, Burma, Canada, China, Colombia, Cuba, Dominica, French Guiana, Germany, Galapagos, Hungary, Iran, India, Japan, Madagascar, Malay Peninsula, Mexico, Nepal, New Britain, Pakistan, Papua New Guinea, Philippine, Romania, Sabah, Santo Domingo, Sri Lanka, Russia, Thailand, Trinidad, Turkey, Uganda, U.S.A., Venezuela and Zaire.</p></tp:treatment-sec><tp:treatment-sec sec-type="material" id="SECID0EDZDI"><title>Specimens examined.</title><p>China. Henan Province: Zhumadian City, Biyang County, Minzhuang Forest Farm, <named-content xmlns:xlink="http://www.w3.org/1999/xlink" content-type="dwc:verbatimCoordinates" xlink:type="simple"><named-content content-type="geo-json" specific-use="{&#34;type&#34;:&#34;Point&#34;,&#34;coordinates&#34;:[113.360000,32.520000]}" id="NCID0EMZDI" xlink:type="simple">32.52°N, 113.36°E</named-content></named-content>, 2 August 2023, Yajie Liu, FJAU67796; Zhumadian City, Biyang County, Yihezhai Forest Farm, <named-content xmlns:xlink="http://www.w3.org/1999/xlink" content-type="dwc:verbatimCoordinates" xlink:type="simple"><named-content content-type="geo-json" specific-use="{&#34;type&#34;:&#34;Point&#34;,&#34;coordinates&#34;:[113.340000,32.390000]}" id="NCID0EUZDI" xlink:type="simple">32.39°N, 113.34°E</named-content></named-content>, 19 August 2022, Yajie Liu, FJAU67800; Sichuan Province: Ganzi Tibetan Autonomous Prefecture, Jiulong County, Baitai Mountain, 16 July 2023, Xiaolan He, FJAU67801.</p></tp:treatment-sec><tp:treatment-sec sec-type="notes" id="SECID0EZZDI"><title>Notes.</title><p>This species is one of the most widely distributed in the genus <italic><tp:taxon-name><tp:taxon-name-part taxon-name-part-type="genus" reg="Panus">Panus</tp:taxon-name-part></tp:taxon-name></italic>, which was originally described as <italic><tp:taxon-name><tp:taxon-name-part taxon-name-part-type="genus" reg="Lentinus">Lentinus</tp:taxon-name-part><tp:taxon-name-part taxon-name-part-type="species" reg="strigosus">strigosus</tp:taxon-name-part></tp:taxon-name></italic> Fr. (<xref ref-type="bibr" rid="B14">Fries 1825</xref>) in North Carolina, USA and was transferred to <italic><tp:taxon-name><tp:taxon-name-part taxon-name-part-type="genus" reg="Panus">Panus</tp:taxon-name-part></tp:taxon-name></italic> by <xref ref-type="bibr" rid="B11">Drechsler-Santos et al. (2012)</xref>. Due to its densely villous to hispid-strigose pileus, this species is often confused with <italic><tp:taxon-name><tp:taxon-name-part taxon-name-part-type="genus" reg="Panus">P.</tp:taxon-name-part><tp:taxon-name-part taxon-name-part-type="species" reg="similis">similis</tp:taxon-name-part></tp:taxon-name></italic> complex. However, it can be distinguished from the complex by its metuloids.</p></tp:treatment-sec><tp:treatment-sec><!--Section generated to contain objects referenced in tp:taxon-treatment.--><fig id="F8" position="float" orientation="portrait"><object-id xmlns:xlink="http://www.w3.org/1999/xlink" content-type="doi" xlink:type="simple">10.3897/mycokeys.105.121025.figure8</object-id><object-id xmlns:xlink="http://www.w3.org/1999/xlink" content-type="arpha" xlink:type="simple">009D3865-86D6-5B35-9A6A-7B3DC272B2A0</object-id><label>Figure 8.</label><caption><p>Habitat of <italic><tp:taxon-name><tp:taxon-name-part taxon-name-part-type="genus" reg="Panus">Panus</tp:taxon-name-part></tp:taxon-name></italic> common species <bold>A, B</bold><italic><tp:taxon-name><tp:taxon-name-part taxon-name-part-type="genus" reg="Panus">Panus</tp:taxon-name-part><tp:taxon-name-part taxon-name-part-type="species" reg="conchatus">conchatus</tp:taxon-name-part></tp:taxon-name></italic><bold>C</bold><italic><tp:taxon-name><tp:taxon-name-part taxon-name-part-type="genus" reg="Panus">Panus</tp:taxon-name-part><tp:taxon-name-part taxon-name-part-type="species" reg="neostrigosus">neostrigosus</tp:taxon-name-part></tp:taxon-name></italic><bold>D</bold><italic><tp:taxon-name><tp:taxon-name-part taxon-name-part-type="genus" reg="Panus">Panus</tp:taxon-name-part><tp:taxon-name-part taxon-name-part-type="species" reg="rudis">rudis</tp:taxon-name-part></tp:taxon-name></italic>. Scale bars: 1 cm.</p></caption><graphic xmlns:xlink="http://www.w3.org/1999/xlink" xlink:href="mycokeys-105-267-g008.jpg" position="float" orientation="portrait" xlink:type="simple" id="oo_1060267.jpg"><uri content-type="original_file" xlink:type="simple">https://binary.pensoft.net/fig/1060267</uri></graphic></fig></tp:treatment-sec><ref-list><ref id="B14"><mixed-citation xmlns:xlink="http://www.w3.org/1999/xlink" xlink:type="simple"><person-group><name name-style="western"><surname>Fries</surname><given-names>EM</given-names></name></person-group> (<year>1825</year>) Systema orbis vegetabilis: Plantæ homonemeæ. Typographia Academica, Lunde, Sweden.</mixed-citation></ref><ref id="B11"><mixed-citation xmlns:xlink="http://www.w3.org/1999/xlink" xlink:type="simple"><person-group><name name-style="western"><surname>Drechsler-Santos</surname><given-names>ER</given-names></name><name name-style="western"><surname>Wartchow</surname><given-names>F</given-names></name><name name-style="western"><surname>Coimbra</surname><given-names>VRM</given-names></name><name name-style="western"><surname>Gibertoni</surname><given-names>TB</given-names></name><name name-style="western"><surname>Cavalcanti</surname><given-names>MAQ</given-names></name></person-group> (<year>2012</year>) <article-title>Studies on lentinoid fungi (<italic><tp:taxon-name><tp:taxon-name-part taxon-name-part-type="genus">Lentinus</tp:taxon-name-part></tp:taxon-name></italic> and <italic><tp:taxon-name><tp:taxon-name-part taxon-name-part-type="genus">Panus</tp:taxon-name-part></tp:taxon-name></italic>) from the semi-arid region of Brazil1.</article-title><source>The Journal of the Torrey Botanical Society</source><volume>139</volume>(<issue>4</issue>): <fpage>437</fpage>–<lpage>446</lpage>. <ext-link xlink:href="10.3159/TORREY-D-12-00019.1" ext-link-type="doi" xlink:type="simple">https://doi.org/10.3159/TORREY-D-12-00019.1</ext-link></mixed-citation></ref></ref-list></tp:taxon-treatment>
