# Supplementary material for: ﻿Taxonomy and phylogeny of Panus (Polyporales, Panaceae) in China and its relationship with allies
Source: MycoKeys. 2024 May 31;105:267–94. doi: 10.3897/mycokeys.105.121025 (PMC11161681; doi:10.3897/mycokeys.105.121025)
Supplement: XML Treatment for Panus rudis [file mycokeys.105.121025-treatment6.xml]

<!DOCTYPE tp:taxon-treatment
  PUBLIC "-//TaxonX//DTD Taxonomic Treatment Publishing DTD v0 20100105//EN" "tax-treatment-NSO.dtd">
<tp:taxon-treatment xmlns:tp="http://www.plazi.org/taxpub"><tp:treatment-meta><kwd-group><label>Taxon classification</label><kwd>
                <named-content content-type="kingdom">Fungi</named-content>
              </kwd><kwd>
                <named-content content-type="order">Polyporales</named-content>
              </kwd><kwd>
                <named-content content-type="family">Panaceae</named-content>
              </kwd></kwd-group><mixed-citation publication-type="journal"><person-group><name><surname>Yue</surname><given-names>Lei</given-names></name><name><surname>Chen</surname><given-names>Junliang</given-names></name><name><surname>Tuo</surname><given-names>Yonglan</given-names></name><name><surname>Qi</surname><given-names>Zhengxiang</given-names></name><name><surname>Liu</surname><given-names>Yajie</given-names></name><name><surname>He</surname><given-names>Xiao Lan</given-names></name><name><surname>Zhang</surname><given-names>Bo</given-names></name><name><surname>Hu</surname><given-names>Jiajun</given-names></name><name><surname>Li</surname><given-names>Yu</given-names></name></person-group><article-title>﻿Taxonomy and phylogeny of <italic><tp:taxon-name><tp:taxon-name-part taxon-name-part-type="genus" reg="Panus">Panus</tp:taxon-name-part></tp:taxon-name></italic> (<tp:taxon-name><tp:taxon-name-part taxon-name-part-type="order">Polyporales</tp:taxon-name-part></tp:taxon-name>, <tp:taxon-name><tp:taxon-name-part taxon-name-part-type="family">Panaceae</tp:taxon-name-part></tp:taxon-name>) in China and its relationship with allies</article-title><source>MycoKeys</source><day>31</day><month>05</month><year>2024</year><volume>105</volume><fpage>267</fpage><lpage>294</lpage><pub-id pub-id-type="doi">10.3897/mycokeys.105.121025</pub-id></mixed-citation></tp:treatment-meta><tp:nomenclature><label>﻿</label><tp:taxon-name>
              <object-id xmlns:xlink="http://www.w3.org/1999/xlink" content-type="arpha" xlink:type="simple">95D719A8-E941-5871-9C45-CB4CA5FE00F4</object-id>
              <tp:taxon-name-part taxon-name-part-type="genus" reg="Panus">Panus</tp:taxon-name-part>
              <tp:taxon-name-part taxon-name-part-type="species" reg="rudis">rudis</tp:taxon-name-part>
            </tp:taxon-name><tp:taxon-authority>Fr., Epicr. Syst. mycol. (Upsaliae): 398 (1838) [1836–1838]</tp:taxon-authority><xref ref-type="fig" rid="F8">Fig. 8D</xref></tp:nomenclature><tp:treatment-sec sec-type="ecology" id="SECID0EU3DI"><title>Ecology.</title><p>Solitary on rotten wood.</p></tp:treatment-sec><tp:treatment-sec sec-type="distribution" id="SECID0EZ3DI"><title>Distribution.</title><p>Brazil, China, France and the Czech Republic (Czechia).</p></tp:treatment-sec><tp:treatment-sec sec-type="material" id="SECID0E53DI"><title>Specimens examined.</title><p>China. Inner Mongolia Autonomous Region: Xing’an League, Arshan City, Yiershi Town, <named-content xmlns:xlink="http://www.w3.org/1999/xlink" content-type="dwc:verbatimCoordinates" xlink:type="simple"><named-content content-type="geo-json" specific-use="{&#34;type&#34;:&#34;Point&#34;,&#34;coordinates&#34;:[119.840000,47.290000]}" id="NCID0EH4DI" xlink:type="simple">47.29°N, 119.84°E</named-content></named-content>, 9 September 2002, Tolgor Bau, FJAU7824; Henan Province: Zhumadian City, Biyang County, Minzhuang Forest Farm, <named-content xmlns:xlink="http://www.w3.org/1999/xlink" content-type="dwc:verbatimCoordinates" xlink:type="simple"><named-content content-type="geo-json" specific-use="{&#34;type&#34;:&#34;Point&#34;,&#34;coordinates&#34;:[113.360000,32.520000]}" id="NCID0EP4DI" xlink:type="simple">32.52°N, 113.36°E</named-content></named-content>, 2 August 2023, Yajie Liu, FJAU67802; Zhumadian City, Biyang County, Yihezhai Forest Farm, <named-content xmlns:xlink="http://www.w3.org/1999/xlink" content-type="dwc:verbatimCoordinates" xlink:type="simple"><named-content content-type="geo-json" specific-use="{&#34;type&#34;:&#34;Point&#34;,&#34;coordinates&#34;:[113.350000,32.390000]}" id="NCID0EX4DI" xlink:type="simple">32.39°N, 113.35°E</named-content></named-content>, 31 August 2022, Yajie Liu, FJAU67803.</p></tp:treatment-sec><tp:treatment-sec sec-type="notes" id="SECID0E34DI"><title>Notes.</title><p>This species is extremely similar to <italic><tp:taxon-name><tp:taxon-name-part taxon-name-part-type="genus" reg="Panus">P.</tp:taxon-name-part><tp:taxon-name-part taxon-name-part-type="species" reg="neostrigosus">neostrigosus</tp:taxon-name-part></tp:taxon-name></italic> in appearance and has been treated as the same species (e.g. <xref ref-type="bibr" rid="B56">Pegler 1983</xref>; <xref ref-type="bibr" rid="B38">Li and Bau 2014</xref>; <xref ref-type="bibr" rid="B42">Li et al. 2015</xref>; <xref ref-type="bibr" rid="B78">Vargas-Isla et al. 2015</xref>). However, in our conception, these two species should be considered as two independent species. <italic><tp:taxon-name><tp:taxon-name-part taxon-name-part-type="genus" reg="Panus">Panus</tp:taxon-name-part><tp:taxon-name-part taxon-name-part-type="species" reg="rudis">rudis</tp:taxon-name-part></tp:taxon-name></italic> differed from <italic><tp:taxon-name><tp:taxon-name-part taxon-name-part-type="genus" reg="Panus">P.</tp:taxon-name-part><tp:taxon-name-part taxon-name-part-type="species" reg="neostrigosus">neostrigosus</tp:taxon-name-part></tp:taxon-name></italic> in morphology by shorter metuloids and wider cheilocystidia. Moreover, the phylogenetic analysis results also support this conclusion.</p></tp:treatment-sec><tp:treatment-sec><!--Section generated to contain objects referenced in tp:taxon-treatment.--><fig id="F8" position="float" orientation="portrait"><object-id xmlns:xlink="http://www.w3.org/1999/xlink" content-type="doi" xlink:type="simple">10.3897/mycokeys.105.121025.figure8</object-id><object-id xmlns:xlink="http://www.w3.org/1999/xlink" content-type="arpha" xlink:type="simple">009D3865-86D6-5B35-9A6A-7B3DC272B2A0</object-id><label>Figure 8.</label><caption><p>Habitat of <italic><tp:taxon-name><tp:taxon-name-part taxon-name-part-type="genus" reg="Panus">Panus</tp:taxon-name-part></tp:taxon-name></italic> common species <bold>A, B</bold><italic><tp:taxon-name><tp:taxon-name-part taxon-name-part-type="genus" reg="Panus">Panus</tp:taxon-name-part><tp:taxon-name-part taxon-name-part-type="species" reg="conchatus">conchatus</tp:taxon-name-part></tp:taxon-name></italic><bold>C</bold><italic><tp:taxon-name><tp:taxon-name-part taxon-name-part-type="genus" reg="Panus">Panus</tp:taxon-name-part><tp:taxon-name-part taxon-name-part-type="species" reg="neostrigosus">neostrigosus</tp:taxon-name-part></tp:taxon-name></italic><bold>D</bold><italic><tp:taxon-name><tp:taxon-name-part taxon-name-part-type="genus" reg="Panus">Panus</tp:taxon-name-part><tp:taxon-name-part taxon-name-part-type="species" reg="rudis">rudis</tp:taxon-name-part></tp:taxon-name></italic>. Scale bars: 1 cm.</p></caption><graphic xmlns:xlink="http://www.w3.org/1999/xlink" xlink:href="mycokeys-105-267-g008.jpg" position="float" orientation="portrait" xlink:type="simple" id="oo_1060267.jpg"><uri content-type="original_file" xlink:type="simple">https://binary.pensoft.net/fig/1060267</uri></graphic></fig></tp:treatment-sec><ref-list><ref id="B56"><mixed-citation xmlns:xlink="http://www.w3.org/1999/xlink" xlink:type="simple"><person-group><name name-style="western"><surname>Pegler</surname><given-names>DN</given-names></name></person-group> (<year>1983</year>) The genus <italic><tp:taxon-name><tp:taxon-name-part taxon-name-part-type="genus">Lentinus</tp:taxon-name-part></tp:taxon-name></italic>, a world monograph. Kew Bulletin Additional Series: London, Britain.</mixed-citation></ref><ref id="B38"><mixed-citation xmlns:xlink="http://www.w3.org/1999/xlink" xlink:type="simple"><person-group><name name-style="western"><surname>Li</surname><given-names>Y</given-names></name><name name-style="western"><surname>Bau</surname><given-names>T</given-names></name></person-group> (<year>2014</year>) Flora fungorum sinicorum. 45. Pleurotoid-Lentioned fungi. Science Press, Beijing, China.</mixed-citation></ref><ref id="B42"><mixed-citation xmlns:xlink="http://www.w3.org/1999/xlink" xlink:type="simple"><person-group><name name-style="western"><surname>Li</surname><given-names>Y</given-names></name><name name-style="western"><surname>Li</surname><given-names>TH</given-names></name><name name-style="western"><surname>Yang</surname><given-names>ZL</given-names></name><name name-style="western"><surname>Bau</surname><given-names>T</given-names></name><name name-style="western"><surname>Dai</surname><given-names>YC</given-names></name></person-group> (<year>2015</year>) Atlas of Chinese Macrofungal Resources. Central China Farmer’s Publishing House, Zhengzhou, China.</mixed-citation></ref><ref id="B78"><mixed-citation xmlns:xlink="http://www.w3.org/1999/xlink" xlink:type="simple"><person-group><name name-style="western"><surname>Vargas-Isla</surname><given-names>R</given-names></name><name name-style="western"><surname>Capelari</surname><given-names>M</given-names></name><name name-style="western"><surname>Menolli Jr</surname><given-names>N</given-names></name><name name-style="western"><surname>Nagasawa</surname><given-names>E</given-names></name><name name-style="western"><surname>Tokimoto</surname><given-names>K</given-names></name><name name-style="western"><surname>Ishikawa</surname><given-names>NK</given-names></name></person-group> (<year>2015</year>) <article-title>Relationship between <italic><tp:taxon-name><tp:taxon-name-part taxon-name-part-type="genus">Panus</tp:taxon-name-part><tp:taxon-name-part taxon-name-part-type="species">lecomtei</tp:taxon-name-part></tp:taxon-name></italic> and <italic><tp:taxon-name><tp:taxon-name-part taxon-name-part-type="genus">P.</tp:taxon-name-part><tp:taxon-name-part taxon-name-part-type="species">strigellus</tp:taxon-name-part></tp:taxon-name></italic> inferred from their morphological, molecular and biological characteristics.</article-title><source>Mycoscience</source><volume>56</volume>(<issue>6</issue>): <fpage>561</fpage>–<lpage>571</lpage>. <ext-link xlink:href="10.1016/j.myc.2015.05.004" ext-link-type="doi" xlink:type="simple">https://doi.org/10.1016/j.myc.2015.05.004</ext-link></mixed-citation></ref></ref-list></tp:taxon-treatment>
