# Supplementary material for: ﻿Taxonomy and phylogeny of Panus (Polyporales, Panaceae) in China and its relationship with allies
Source: MycoKeys. 2024 May 31;105:267–94. doi: 10.3897/mycokeys.105.121025 (PMC11161681; doi:10.3897/mycokeys.105.121025)
Supplement: Supplementary material 1 — Newly obtained sequences [file mycokeys-105-267-s001.txt]

>FJAU67795
GCTGACTGTGCCATCCTCATCATTGCCGCTGGTACTGGTGAGTTTGAGGCCGGTATCTCGAAGGATGGTCAGACCCGTGAGCACGCCCTCCTGGCGTTCACTCTCGGTGTTAGGCAGCTCATTGTTGCCGTCAACAAGATGGACACCACCAAGGTACGTTGGCTCTGCAGCTGCGTTTGATCTAAGCGCATCACTAAACCATTTGCTACAGTGGAGTGAGGACCGTTTCAACGAAATCGTCAAGGAAACCGCCACCTTCATCAAGAAGGTCGGTTACAACCCCAAGACTGTTGCTTTCGTCCCCATTTCCGGCTGGCACGGTGATAACATGTTGGAGGAGTCCAGCAAGTAAGTGTATCTGTGTATCAAATGCAAGTACTGTTCTGACAATCCTCCGCAGCATGTCGTGGTACAAGGGTTGGACCAAGGAGACCAAGGCTGGTGTCGTCAAGGGCAAGACCCTCCTCGATGCCATCGATGCCATTGAGCCGCCCGTTCGTCCCTCCGACAAGCCCCTCCGTCTCCCCCTCCAGGATGTCTACAAGATCGGTGGTATCGGTACGGTGCCTGTCGGTCGTGTCGAGACTGGTATTATCAAGGCTGGCATGATCGTCACCTTCGCTCCCACAAACGTGACCACTGAAGTCAAGTCCGTTGAGATGCACCACGAGCAGCTCGCCCATGGTTCTCCCGGTGACAACGTCGGTTTCAATGTCAAGTAAGTACATTCCTTGGAGCTGCTGTGAGAGAATGGTGTTTACATATGAACTATAGGAACGTCTCCGTCAAGGATATCCGTCGGGGCAATGTCGCCTCCGACTCCAAGAACGACCCTGCCAAGGAGGCTGCATCCTTCAACGCCCAGGTCATCATCCTCAACCACCCTGGTCAGATCGGTGCTGGCTACGCCCCCGTCCTGGATTGCCACACCGCCCACATTGCTTGCAAGTTCGCCGAGCTCATCGAGAGATCGATCG---
>FJAU7824
GCTGATTGTGCTATCCTCATCATCGCCGCCGGTACTGGTGAGTTCGAGGCTGGTATCTCCAAGGACGGTCAGACTCGTGAGCACGCCCTTCTGGCGTTCACTCTCGGTGTCAGGCAACTCATCGTTGCCATCAACAAGATGGACACCACCAAGGTATGTTGTATATCTTACGTTTCCTAGTTTTCTTCCTGCTAACAGAAATTGCTGTACAGTGGAGCGAGGACCGTTTCAACGAAATTGTTAAGGAAACTTCCACCTTCATCAAGAAGGTCGGTTACAACCCCAAGTCCGTTGCCTTCGTTCCCATCTCCGGCTGGCACGGTGACAACATGTTGGAGGAGTCCACGAAGTAAGTTACCATCCTCCAACGTCGATGAATCACCTTCCTGACTCTATTCTTTAGCATGCCTTGGTACAAGGGCTGGACCAAGGAGACCAAGGCCGGTGTTGTCAAGGGCAAGACTCTCCTTGATGCCATCGATGCTATTGAGCCTCCTGTTCGTCCCTCCGACAAGCCCCTCCGTCTGCCCCTCCAGGATGTCTACAAGATCGGTGGTATCGGCACGGTGCCCGTCGGTCGTGTTGAGACTGGTATCATCAAGGCTGGCATGGTCGTCACCTTCGCTCCCACGAACGTGACCACTGAAGTCAAGTCCGTCGAAATGCACCACGAGCAGCTCGAGCAGGGTGTGCCCGGAGACAACGTTGGTTTCAACGTCAAGTAAGTCTCTTTTATTTGTTTGTTTTCATGGGACGGTCGATTTACGAATTTCACAGGAACGTCTCTGTCAAGGACATTCGTCGTGGTAACGTTGCCTCCGACTCTAAGAACGACCCCGCCAAGGAGGCCGCTTCCTTCAACGCTCAGGTTATCATCCTCAACCACCCCGGTCAGATTGGCGCCGGTTACGCTCCCG
>FJAU67796
GCTGATTGTGCTATCCTCATCATCGCCGCCGGTACTGGTGAGTTCGAGGCTGGTATCTCCAAGGACGGTCAGACTCGTGAGCACGCCCTTCTGGCGTTCACTCTCGGTGTTAGGCAACTCATCGTTGCCATCAACAAGATGGACACCACCAAGGTATGTTGTATATCTTACGTTTCCTAGTTATCTTCCTGCTCACAGAAATTGTTGTACAGTGGAGCGAGGACCGTTTCAACGAAATTGTTAAGGAAACCTCCACCTTCATCAAGAAGGTCGGTTACAACCCCAAGTCCGTTGCCTTCGTTCCCATCTCCGGCTGGCACGGTGACAACATGTTGGAGGAGTCCACGAAGTAAGTTAACATTCGCCAACGTTGATGAATCCCCTTCCTGACTCTATCCTTTAGCATGCCTTGGTACAAGGGCTGGACCAAGGAGACCAAGGCCGGTGTTGTCAAGGGCAAGACCCTCCTTGATGCCATCGATGCTATTGAGCCTCCCGTTCGTCCCTCCGACAAGCCCCTCCGTTTGCCTCTCCAGGATGTCTACAAGATCGGTGGTATCGGTACGGTGCCCGTCGGTCGTGTTGAGACTGGTATCATCAAGGCTGGCATGGTCGTCACCTTCGCTCCCACGAACGTGACCACTGAAGTCAAGTCCGTCGAAATGCACCACGAGCAGCTCGAGCAGGGTGTGCCCGGAGACAACGTTGGTTTCAACGTCAAGTGAGTCTCTTTTATTTGTTTGTTTTCATGGGACGGTCGACCTACGAATTTCACAGGAACGTCTCTGTCAAGGACATTCGTCGTGGTAACGTTGCCTCCGACTCCAAGAACGACCCCGCCAAGGAGGCCGCTTCCTTCAACGCTCAGGTCATCATCCTCAACCACCCCGGTCAGATTGGCGCCGGTTACGCTCCTGTCTTGGATTGCCACACCGCCCACATTGCCTGCAAGTTCGCTGAGCTCATCGAGAGATCGATCG
>FJAU67792
GCTGACTGCGCCATCCTCATCATTGCCGCTGGTACAGGCGAGTTCGAAGCTGGTATTTCCAAGGACGGTCAGACTCGCGAGCACGCCCTCCTGGCGTTCACTCTCGGTGTCAGGCAGCTGATCGTTGCCATCAACAAGATGGACACGACCAAGGTACGTTCTATCTTAACTGGTTTTTGACATGATGACACACCAGCTCGATATGACAGTGGAGCGAGGACCGGTTCAACGAGATCGTCAAGGAGACTTCCACTTTCATCAAGAAGGTCGGTTACAACCCTAAGGCTGTTCCTTTCGTCCCAATCTCCGGCTGGCACGGTGACAACATGTTGGAGGAGTCCACCAAGTAAGTATAATTGACTCTTGAATGACGCGATCAGCTCTTGACCGTCCCTTCAGCATGCCCTGGTACAAGGGCTGGACCAAGGAGACCAAGGCTGGCGTTTCCAAGGGAAAGACTCTCCTCGACGCCATCGATGCTATTGAGCCTCCCGTTCGTCCCGCCGACAAGCCCCTTCGTCTCCCACTGCAGGATGTCTACAAGATCGGTGGCATCGGTACGGTGCCCGTCGGTCGTGTCGAGACTGGTATCATCAAGGCTGGCATGGTTGTTACTTTTGCTCCTACCAATGTGACCACCGAAGTCAAATCCGTTGAAATGCACCACGAGCAGCTCGAGCAGGGTGTCCCCGGTGACAACGTCGGTTTCAACGTGAAGTTAGTCCATAAGCCACGCGCTTATTTTACGACGGTAACTTACATGATCATGACATTTACAGGAACGTCTCCGTGAAGGATATCCGTCGTGGCAACGTCGCCTCCGATTCCAAGAACGACCCTGCCAAAGAGGCTGCCTCCTTCACCGCCCAGGTCATCATCCTAAACCACCCTGATCAGATCGGT
>FJAU67792-1
GCTGACTGCGCCATCCTCATCATTGCCGCTGGTACAGGCGAGTTCGAAGCTGGTATTTCCAAGGACGGTCAGACTCGCGAGCACGCCCTCCTGGCGTTCACTCTCGGTGTCAGGCAGCTGATCGTTGCCATCAACAAGATGGACACGACCAAGGTACGTTCTATCTTAACTGGTTTTTGACATGATGACACACCAGCTCGATATGACAGTGGAGCGAGGACCGGTTCAACGAGATCGTCAAGGAGACTTCCACTTTCATCAAGAAGGTCGGTTACAACCCTAAGGCTGTTCCTTTCGTCCCAATCTCCGGCTGGCACGGTGACAACATGTTGGAGGAGTCCACCAAGTAAGTATAATTGACTCTTGAATGACGCGATCAGCTCTTGACCGTCCCTTCAGCATGCCCTGGTACAAGGGCTGGACCAAGGAGACCAAGGCTGGCGTTTCCAAGGGAAAGACTCTCCTCGACGCCATCGATGCTATTGAGCCTCCCGTTCGTCCCGCCGACAAGCCCCTTCGTCTCCCACTGCAGGATGTCTACAAGATCGGTGGCATCGGTACGGTGCCCGTCGGTCGTGTCGAGACTGGTATCATCAAGGCTGGCATGGTTGTTACTTTTGCTCCTACCAATGTGACCACCGAAGTCAAATCCGTTGAAATGCACCACGAGCAGCTCGAGCAGGGTGTCCCCGGTGACAACGTCGGTTTCAACGTGAAGTTAGTCCATAAGCCACGCGCTTATTTTACGACGGTAACTTACATGATCATGACATTTACAGGAACGTCTCCGTGAAGGATATCCGTCGTGGCAACGTCGCCTCCGATTCCAAGAACGACCCTGCCAAAGAGGCTGCCTCCTTCACCGCCCAGGTCATCATCCTAAACCACCCTGATCAGATCGGT
>FJAU67792-2
TGACTGCGCCATCCTCATCATTGCCGCTGGTACAGGCGAGTTCGAAGCTGGTATTTCCAAGGACGGTCAGACTCGCGAGCACGCCCTCCTGGCGTTCACTCTCGGTGTCAGGCAGCTGATCGTTGCCATCAACAAGATGGACACGACCAAGGTACGTTCTATCTTAACTGGTTTTTGACATGATGACACACCAGCTCGATATGACAGTGGAGCGAGGACCGGTTCAACGAGATCGTCAAGGAGACTTCCACTTTCATCAAGAAGGTCGGTTACAACCCTAAGGCTGTTCCTTTCGTCCCAATCTCCGGCTGGCACGGTGACAACATGTTGGAGGAGTCCACCAAGTAAGTATAATTGACTCTTGAATGACGCGATCAGCTCTTGACCGTCCCTTCAGCATGCCCTGGTACAAGGGCTGGACCAAGGAGACCAAGGCTGGCGTTTCCAAGGGAAAGACTCTCCTCGACGCCATCGATGCTATTGAGCCTCCCGTTCGTCCCGCCGACAAGCCCCTTCGTCTCCCACTGCAGGATGTCTACAAGATCGGTGGCATCGGTACGGTGCCCGTCGGTCGTGTCGAGACTGGTATCATCAAGGCTGGCATGGTTGTTACTTTTGCTCCTACCAATGTGACCACCGAAGTCAAATCCGTTGAAATGCACCACGAGCAGCTCGAGCAGGGTGTCCCCGGTGACAACGTCGGTTTCAACGTGAAGTTAGTCCATAAGCCACGCGCTTATTTTACGACGGTAACTTACATGATCATGACATTTACAGGAACGTCTCCGTGAAGGATATCCGTCGTGGCAACGTCGCCTCCGATTCCAAGAACGACCCTGCCAAAGAGGCTGCCTCCTTCACCGCCCAGGTCATCATCCTAAACCACCCTGATCAGATCGGTGCCGGTTACGCTC
>FJAU67794
AATCGTGGAAGGAAACTCCAACTTCATCAAGAAGGTCGGCTACAACCCGAAGGCCGTCGCTTTCGTTCCCATCTCTGGCTGGCACGGTGACAACATGCTGGAGGAATCCTCCAAGTAAGCCCGCACTTCAGATCGCTCTCGTACTTCCCCATTCTTACATCCACCCCAGCATGCCATGGTACAAGGGCTGGCAGAAGGAGAACAAGGGTGGTGTCGTCAAGGGCAAGACCCTCCTCGACGCCATTGACGCCATCGAACCCCCCGTCCGTCCCGCCGACAAGCCTCTTCGTCTCCCCTTGCAGGACGTTTACAAGATCGGTGGTATCGGAACCGTGCCCGTCGGTCGTGTCGAGACTGGTATCATCAAGGCCGGCATGGTTGTCACCTTCGCTCCCTCGAACGTCACCACTGAAGTCAAGTCCGTCGAAATGCACCACGAACAACTTGAGCAAGGTGCCCCCGGTGACAACGTCGGATTCAACGTCAAGTGTGTCACCCCGTTTCCGTTTGATCCATATACTCAATGCTATTTAGGAACGTGTCTGTCAAGGATATTCGCCGTGGTAACGTCGCCTCCGACTCCAAGAACGACCCCGCGAAGGAAGCCGCCTCTTTCAACGCCCAGGTCATCGTCCTCAACCACCCTGGTCAGATCGGCGCCGGATACGCACCCGTTTTGGATTGCCACACTGCCCACATTGCTTGCAAGTTCGCCGAGCTCGTCGAGAAGATCGATCG
>FJAU67793
GCTGACTGTGCCATCCTCATCATCGCCGCTGGCACTGGCGAGTTCGAAGCCGGCATTTCCAAGGACGGTCAGACTCGCGAGTACGCCCTCCTGGCATTCACTCTTGGGGTCAGGCAACTCATCGTTGCCATCAACAAGATGGACACGACCAAGGTACGTTTTATCTTCAACCAGTTTCTGACATGGTGACTCAGCAGCTCGATATTACAGTGGAGCGAGGACCGGTTCAACGAAATCGTCAAGGAGACCTCCATATTCATCAAGAAGGTCGGTTACAACCCTAAGGCTGTTCCTTTCGTCCCAATCTCCGGCTGGTACGGTGACAACATGTTGGAAGAGTCCACCAAGTAAGTATAAATCCTGGGTGATGCGATAAGCTCTGACCATGCCTCCAGCATGCCCTGGTACAAGGGCTGGACCAAGGAGACCAAGGCTGGTGTCGTCAAGGGCAAGACCCTTCTCGATGCTATCGATGCTATCGAGCCCCCTGTTCGTCCCAGCGACAAGCCCCTGCGTCTCCCTCTCCAGGATGTCTACAAGATCGGCGGTATCGGTACGGTGCCCGTCGGTCGTGTCGAGACTGGTATCATCAAGGCTGGTATGGTCGTCACCTTCGCTCCTACGAACGTGACCACCGAAGTCAAGTCCGTCGAAATGCACCACGAGCAGCTCGAGCAGGGTGTGCCCGGTGACAACGTCGGTTTCAACGTCAAGTAAGTTTCTCAGCTTCCTGTTATATTGTAGGATGATAACTTATCGCAACCATAGGAACGTCTCCGTCAAGGATATTCGTCGTGGCAACGTCGCCTCCGACTCTAAGAACGACCCCGCCAAGGAGGCTGCCTCCTTCACCGCCCAGGTCATCATCCTCAACCACCCTGGTCAGATCGGTGCTGGTTACG
>FJAU67793-1
GCTGACTGTGCCATCCTCATCATCGCCGCTGGCACTGGCGAGTTCGAAGCCGGCATTTCCAAGGACGGTCAGACTCGCGAGTACGCCCTCCTGGCATTCACTCTTGGGGTCAGGCAACTCATCGTTGCCATCAACAAGATGGACACGACCAAGGTACGTTTTATCTTCAACCAGTTTCTGACATGGTGACTCAGCAGCTCGATATTACAGTGGAGCGAGGACCGGTTCAACGAAATCGTCAAGGAGACCTCCATATTCATCAAGAAGGTCGGTTACAACCCTAAGGCTGTTCCTTTCGTCCCAATCTCCGGCTGGTACGGTGACAACATGTTGGAAGAGTCCACCAAGTAAGTATAAATCCTGGGTGATGCGATAAGCTCTGACCATGCCTCCAGCATGCCCTGGTACAAGGGCTGGACCAAGGAGACCAAGGCTGGTGTCGTCAAGGGCAAGACCCTTCTCGATGCTATCGATGCTATCGAGCCCCCTGTTCGTCCCAGCGACAAGCCCCTGCGTCTCCCTCTCCAGGATGTCTACAAGATCGGCGGTATCGGTACGGTGCCCGTCGGTCGTGTCGAGACTGGTATCATCAAGGCTGGTATGGTCGTCACCTTCGCTCCTACGAACGTGACCACCGAAGTCAAGTCCGTCGAAATGCACCACGAGCAGCTCGAGCAGGGTGTGCCCGGTGACAACGTCGGTTTCAACGTCAAGTAAGTTTCTCAGCTTCCTGTTATATTGTAGGATGATAACTTATCGCAACCATAGGAACGTCTCCGTCAAGGATATTCGTCGTGGCAACGTCGCCTCCGACTCTAAGAACGACCCCGCCAAGGAGGCTGCCTCCTTCACCGCCCAGGTCATCATCCTCAACCACCCTGGTCAGATCGGTGCTGGTTACG
>FJAU67793-2
ACTGTGCCATCCTCATCATCGCCGCTGGCACTGGCGAGTTCGAAGCCGGCATTTCCAAGGACGGTCAGACTCGCGAGTACGCCCTCCTGGCATTCACTCTTGGGGTCAGGCAACTCATCGTTGCCATCAACAAGATGGACACGACCAAGGTACGTTTTATCTTCAACCAGTTTCTGACATGGTGACTCAGCAGCTCGATATTACAGTGGAGCGAGGACCGGTTCAACGAAATCGTCAAGGAGACCTCCATATTCATCAAGAAGGTCGGTTACAACCCTAAGGCTGTTCCTTTCGTCCCAATCTCCGGCTGGTACGGTGACAACATGTTGGAAGAGTCCACCAAGTAAGTATAAATCCTGGGTGATGCGATAAGCTCTGACCATGCCTCCAGCATGCCCTGGTACAAGGGCTGGACCAAGGAGACCAAGGCTGGTGTCGTCAAGGGCAAGACCCTTCTCGATGCTATCGATGCTATCGAGCCCCCTGTTCGTCCCAGCGACAAGCCCCTGCGTCTCCCTCTCCAGGATGTCTACAAGATCGGCGGTATCGGTACGGTGCCCGTCGGTCGTGTCGAGACTGGTATCATCAAGGCTGGTATGGTCGTCACCTTCGCTCCTACGAACGTGACCACCGAAGTCAAGTCCGTCGAAATGCACCACGAGCAGCTCGAGCAGGGTGTGCCCGGTGACAACGTCGGTTTCAACGTCAAGTAAGTTTCTCAGCTTCCTGTTATATTGTAGGATGATAACTTATCGCAACCATAGGAACGTCTCCGTCAAGGATATTCGTCGTGGCAACGTCGCCTCCGACTCTAAGAACGACCCCGCCAAGGAGGCTGCCTCCTTCACCGCCCAGGTCATCATCCTCAACCACCCTGGTCAGATCGGTGCTGGTTACGCCC
